# Supplementary material for: Gender-Specific Dietary and Lifestyle Patterns Associated with Cardiometabolic Risk: A Cross-Sectional Analysis
Source: Nutrients. 2025 May 17;17(10):1705. doi: 10.3390/nu17101705 (PMC12114336; doi:10.3390/nu17101705)
Supplement: Supplementary file 1 [file nutrients-17-01705-s001.zip]

Archive with 1 entries (1 files):
- nutrients-3649664-supplementary.pdf
